# Supplementary material for: The Beneficial Effect of Lomitapide on the Cardiovascular System in LDLr−/− Mice with Obesity
Source: Antioxidants (Basel). 2023 Jun 16;12(6):1287. doi: 10.3390/antiox12061287 (PMC10295391; doi:10.3390/antiox12061287)
Supplement: Supplementary file 1 [file antioxidants-12-01287-s001.zip]

Archive with 1 entries (1 files):
- antioxidants-2289934-supplementary.pdf
